# Supplementary material for: Whole Genome Sequencing Reveals a Chromosome 9p Deletion Causing DOCK8 Deficiency in an Adult Diagnosed with Hyper IgE Syndrome Who Developed Progressive Multifocal Leukoencephalopathy
Source: J Clin Immunol. 2014 Nov 12;35(1):92–6. doi: 10.1007/s10875-014-0114-4 (PMC4306731; doi:10.1007/s10875-014-0114-4)
Supplement: Supplementary file 3 — (XLSX 11 kb) [file 10875_2014_114_MOESM3_ESM.xlsx]

## Sheet: Sheet2
Table S2. Potentially damaging heterozygous variant in TYK2.
GENE	TYK2
CHR	19
POS	10475315
CONSEQ	missense_variant
REF_ALLELE	G
ALLELE	A
GENOTYPE	G/A
KNOWN_VAR_ID	rs147991080
TRANSCRIPT_ID	ENST00000525621
IS_CANONICAL	TRUE
EXON	9/25
INTRON	NA
cDNA_POS	1824
CDS_POS	1342
PROT_POS	448
AA	R/W
CODONS	Cgg/Tgg
POLYPHEN	possibly_damaging(0.472)
SIFT	deleterious(0)
1KG EUR %MAF	0.13
1KG AFR %MAF	0
1KG ASN %MAF	0
1KG AMR %MAF	0
EVS EUR %MAF	0.0116
EVS AFR-AM %MAF	0
